# Supplementary material for: Gelation Impairs Phase Separation and Small Molecule Migration in Polymer Mixtures
Source: Polymers (Basel). 2020 Jul 16;12(7):1576. doi: 10.3390/polym12071576 (PMC7407309; doi:10.3390/polym12071576)
Supplement: Supplementary file 1 [file polymers-12-01576-s001.zip]

Archive with 6 entries (4 files):
- Supplementary Materials/
- Supplementary Materials/polymers-774190-supl.pdf
- Supplementary Materials/SI Movies/
- Supplementary Materials/SI Movies/.DS_Store
- Supplementary Materials/SI Movies/8mer_4_mer_with_walls.mpg
- Supplementary Materials/SI Movies/gel_wall_quench_40K.mpg
